# Supplementary material for: FRMPD4, a causal gene for intellectual disability and epilepsy, is associated with X-linked non-syndromic hearing loss
Source: medRxiv. 2026 Mar 30:2026.03.27.26349271. Preprint. [Version 1] doi: 10.64898/2026.03.27.26349271 (PMC13060437; doi:10.64898/2026.03.27.26349271)
Supplement: Supplement 1 [file media-1.zip]

Archive with 1 entries (1 files):
- Supplementary Movie 1-frmpd4 lowdB.mp4
